# Supplementary material for: DFT2FEFFIT: a density-functional-theory-based structural toolkit to analyze EXAFS spectra
Source: J Appl Crystallogr. 2024 Jul 17;57(Pt 4):1229–34. doi: 10.1107/S1600576724005454 (PMC11299619; doi:10.1107/S1600576724005454)
Supplement: Supplementary file 2 [file j-57-01229-sup2.zip]

Archive with 1 entries (1 files):
- dft2feffit.py
