# Supplementary material for: DFT2FEFFIT: a density-functional-theory-based structural toolkit to analyze EXAFS spectra
Source: J Appl Crystallogr. 2024 Jul 17;57(Pt 4):1229–34. doi: 10.1107/S1600576724005454 (PMC11299619; doi:10.1107/S1600576724005454)
Supplement: Supplementary file 2 [file j-57-01229-sup2.zip › dft2feffit.py]

#!/usr/bin/env python3
# -*- coding: utf-8 -*-
##############################################################################
###                         dft2feffit                                     ###
###                Romain Brossier, Alain Manceau                          ###
###                          v1.0 01/2024                                  ###
##############################################################################


import matplotlib.pyplot as plt
#import pandas as pd
import numpy as np
from scipy import signal
import datetime

def read_inputs(file_as_list,npath):
    index=[]
    paths=[]
    distance=[]
    files=[]
    form=[]
    opt=[]
    sig_init=[]
    sig_min=[]
    sig_max=[]
    cor=[]
    print("Read the",npath,"input lines")
    iline=0
    iread=0
    while iread < npath:
        line=file_as_list[7+iline]
        iline=iline+1
        if line[0] == '#' or line[0] == '!' or line[0] == '$':
            #commented line
            print("one commented line in input ",iline)
        else:
            a,b,c,d,e,f,g,h,i,j=line.split(";")
            index.append(int(a))
            paths.append(str(b))
            distance.append(float(c))
            files.append(str(d))
            form.append(str(e))
            opt.append(int(f))
            sig_init.append(float(g))
            sig_min.append(float(h))
            sig_max.append(float(i))
            cor.append(int(j))
            iread=iread+1
    for i in range(0,npath):
        print(index[i],paths[i],distance[i],files[i],form[i],opt[i],sig_init[i],sig_min[i],sig_max[i],cor[i])
    return index,paths,distance,files,form,opt,sig_init,sig_min,sig_max,cor

def read_2C_file(file,kmin,kmax):
    ktable=np.empty(0)
    valtable=np.empty(0)
    file = open(file, "r")
    contents = file.read()
    file_as_list = contents.splitlines()
    for line in file_as_list:
        if check_line(line)==1 :
            k,val=line.split()
            k=float(k)
            val=float(val)
            if k >= kmin and k <= kmax :
                ktable=np.append(ktable,k)
                valtable=np.append(valtable,val)
            
    file.close()
    #print(ktable,valtable)
    return ktable,valtable

def read_2Cfull_file(file):
    ktable=np.empty(0)
    valtable=np.empty(0)
    file = open(file, "r")
    contents = file.read()
    file_as_list = contents.splitlines()
    for line in file_as_list:
        if check_line(line)==1 :
            k,val=line.split()
            k=float(k)
            val=float(val)
            ktable=np.append(ktable,k)
            valtable=np.append(valtable,val)
            
    file.close()
    #print(ktable,valtable)
    return ktable,valtable

def read_FEFF_file(file,kmin,kmax):
    ktable=np.empty(0)
    valtable=np.empty(0)
    file = open(file, "r")
    contents = file.read()
    file_as_list = contents.splitlines()
    istart=0
    toto=0
    for line in file_as_list:
        istart=istart+1
#        print(line)
        if line[1:20]=="-------------------": 
            toto=1
            istart_data=istart+2
        if toto == 1 and istart>=istart_data:#read data
            if check_line(line)==1:
                k,val,a,b,c=line.split()
                k=float(k)
                val=float(val)
                #print(k,val)
                if k >= kmin and k <= kmax :
                    ktable=np.append(ktable,k)
                    valtable=np.append(valtable,val)
                    #print(line ,toto)
    file.close()
    #print(ktable,valtable)
    return ktable,valtable

def build_indexinv(index):
    maxval=max(index)
    indexinv=np.zeros(maxval+1,dtype=int)
    indexinv[:]=-1
    for i in np.arange(0,len(index)):
       # print(index[i])
        if indexinv[index[i]] != -1 :
            print("problem in the list of paths, two paths have the same index")
            exit()
        indexinv[index[i]]=i
    return indexinv

def check_line(line):
    check=0
    if line != "" and line != " " and line != "  " and line != "   " and line != "    ":
        check=1
    return check

def shift_k_DeltaE(kfull,DeltaE,chifull,kmin,kmax):
    ktable=np.empty(0)
    valtable=np.empty(0)
    #compute the shifted version of kfull
    kfullshift=np.zeros(len(kfull))
    for i in np.arange(0,len(kfull)):
        if (kfull[i]/0.512)**2+DeltaE >=0 :
            kfullshift[i]=0.512*np.sqrt((kfull[i]/0.512)**2+DeltaE)
        else:
            kfullshift[i]=0
        
    for i in np.arange(0,len(kfull)):
        k=kfull[i]
        if k >= kmin and k <= kmax :
            ktable=np.append(ktable,k)
            #now fill the chi value, taking into account the DeltaE shift
            #1 find the 2 values of kfullshift around k
            istart=-1
            for j in np.arange(0,len(kfull)-1):
                if kfullshift[j] <= k and kfullshift[j+1] >= k :
                    istart=j
                    break
            #2 now interpolate
            if istart == -1 :
                print('problem with interpolation of k values, the k interval is not well chosen. Change kmin and/or kmax in the input, code stopped now')
                exit()
            else:
                val=chifull[istart]*(kfullshift[istart+1]-k)/(kfullshift[istart+1]-kfullshift[istart]) +chifull[istart+1]*(k-kfullshift[istart])/(kfullshift[istart+1]-kfullshift[istart])                           
                valtable=np.append(valtable,val)
    return ktable,valtable
    
def check_k(k1,k2):#function to check the sampling of k values from the files
    n1=len(k1)
    n2=len(k2)
    success=1
    if n1 != n2:
        print("problem in the k sampling of the input files, please check your inputs")
        success=0
    if n1 == n2 :
        for i in np.arange(0,n1):
            if k1[i] != k2[i]:
                print("problem in the list of k values", k1[i], "and ",k2[i], "do not match")
                success=0
    return success

def gotofourier(k,chi):
    kmin=k[0]
    kmax=k[-1]
    dk=k[1]-k[0]
    L=kmax-kmin
    #fourier based set up
    numax=1/dk
#    print(kmin,kmax,k[1],dk,numax)
    
    #define a Kaiser window
    kaiser=signal.windows.kaiser(len(chi),2.5) #beta = 2.5
    chikaiser=chi*kaiser
    #determine the number of sample for pading to get a dA=0.05 Angstrom
    Ltarget=1/0.05*np.pi #times pi because of the link between Angstrom in physical space and k in spectro
    nLtarget=int(Ltarget/dk)
    #print('nLtarget',nLtarget,len(chi))
    chikaiserpad=np.zeros((nLtarget))
    chikaiserpad[0:len(chi)]=chikaiser

    Fchi=np.fft.fft(chikaiserpad)
    nu=np.linspace(0,numax,len(Fchi))*np.pi #the *np.pi comes from the definition of k which is pi x spatial freq
    #compute ninumax: index associated to 10A
    ninumax=0
    for i in range(len(nu)):
        if nu[i] > 10:
            #stop
            ninumax=i
            break
    
    #ninumax=int(len(nu)/2)
    #positive par of the spectrum
    nup=nu[0:ninumax]
    Fchip=Fchi[0:ninumax]
    return nup,Fchip

    
def plot_fourier(k,chi,title,icolor):
    nup,Fchip=gotofourier(k,chi)
    plt.figure(2)    
    plt.plot(nup,np.abs(Fchip),color=icolor,label=title)
    plt.legend()
    plt.figure(3)
    plt.plot(nup,np.imag(Fchip),color=icolor,label=title)
    plt.legend()
    return

def init_param(m,im,sig_init,opt,cor,sig_min,sig_max,indexinv):
    for i in np.arange(0,npath):
        if opt[i] == 1 :
            m[i,0]=sig_init[i] #init the value
            if cor[i] == -1 :
                im[i]=1 #inversion is performed for this parameter
            if cor[i] != -1 :
                im[i]=2 #inversion is performed for this parameter but through an other parameter
                #check that the inputs are well set -> cor[cor[i]] should be -1
                if cor[indexinv[cor[i]]] != -1 or opt[indexinv[cor[i]]] != 1 :
                    #problem
                    print("problem in the inputs, you ask to link parameter",i,"to parameter",cor[i])
                    print("but parameter",cor[i],"is linked to another parameter or not reconstructed")
                    exit()
                #print(cor[i])
                sig_min[i]=sig_min[indexinv[cor[i]]]
                sig_max[i]=sig_max[indexinv[cor[i]]]
        if opt[i] == 0 :
            im[i]=0 #inversion is not performed for this parameter
            m[i,0]=sig_init[i] # fixed value
    if np.sum(opt[:]) == 0 :#problem, no any parameter is reconstructed
        print("problem, all parameters are set as 'not reconstructed', the inversion cannot start")
        print("code stopped now")
        exit()
    return m,im,sig_min,sig_max

def misfit_gradient(k,chi,chipath,weight,npath,sig,isig,cor,S02,indexinv):
    #compute misfit
    misfit=0.
    denom=0.
    chi_k=np.zeros(len(k))
    for ik in np.arange(0,len(k)):#loop over k
        for ipath in np.arange(0,npath):#loop over path
            chi_k[ik]=chi_k[ik]+S02*chipath[ik,ipath]*np.exp(-2*sig[ipath,0]**2*k[ik]**2)
        #update misfit
        misfit=misfit+(chi[ik]-chi_k[ik])*weight[ik]**2*(chi[ik]-chi_k[ik])
        denom=denom+chi[ik]**2*weight[ik]**2
    misfit=misfit/denom
    #compute gradient
    gradient=np.zeros((npath,1))
    for ipath in np.arange(0,npath):
        grad=0.
        if isig[ipath]>=1: #inversion is performed
            for ik in np.arange(0,len(k)):#loop over k
                #compute lambda1
                lambda1=weight[ik]**2*(chi[ik]-chi_k[ik])/denom
                #update grad
                grad=grad+2*lambda1*S02*chipath[ik,ipath]*4*sig[ipath,0]*k[ik]**2*np.exp(-2*sig[ipath,0]**2*k[ik]**2)
                #print(grad,chipath[ik,ipath])
            #print(grad)
            if isig[ipath]==1: #inversion for this parameter
                gradient[ipath,0]=gradient[ipath,0]+grad
            if isig[ipath]==2:#update an other parameter
                gradient[indexinv[cor[ipath]],0]=gradient[indexinv[cor[ipath]],0]+grad
    #for correlated parameter, update the gradient
    for ipath in np.arange(0,npath):
        if isig[ipath]==2:
            gradient[ipath,0]=gradient[indexinv[cor[ipath]],0]

  #  print(misfit,gradient)

    return misfit,gradient,chi_k

def misfit(k,chi,chipath,weight,npath,sig,S02):
    #compute misfit
    misfit=0.
    denom=0.
    chi_k=np.zeros(len(k))
    for ik in np.arange(0,len(k)):#loop over k
        for ipath in np.arange(0,npath):#loop over path
            chi_k[ik]=chi_k[ik]+S02*chipath[ik,ipath]*np.exp(-2*sig[ipath,0]**2*k[ik]**2)
        #update misfit
        misfit=misfit+(chi[ik]-chi_k[ik])*weight[ik]**2*(chi[ik]-chi_k[ik])
        denom=denom+chi[ik]**2*weight[ik]**2
    misfit=misfit/denom
    
    return misfit

def apply_bound(mtest,sig_min,sig_max):
    for i in np.arange(0,len(mtest)):
        if mtest[i,0] < sig_min[i]:
            mtest[i,0] = sig_min[i]
        if mtest[i,0] > sig_max[i]:
            mtest[i,0] = sig_max[i]
    return mtest
            
def compute_linesearch_wolfe(m,f,grad,p,alpha_ls,chi,chipath,weight,npath,isig,cor,S02,sig_min,sig_max,indexinv):
    conv1=0  #convergence flag for first Wolfe cond
    conv2=0  #convergence flag for second Wolfe cond
#    alpha=1. #initial step lenght
    c1=1e-4
    c2=0.9
    theta=2
    gamma=10
    kk=0
    while conv1==0 or conv2==0 :
        conv1=0  #convergence flag for first Wolfe cond
        #compute function and gradient for the alpha value
        mtest=m+alpha_ls*p
        mtest=apply_bound(mtest,sig_min,sig_max)
        #p=(mtest-m)/alpha_ls
        ftest,gradtest,chi_k_test=misfit_gradient(k,chi,chipath,weight,npath,mtest,isig,cor,S02,indexinv)
        if (ftest < (f+c1*alpha_ls*grad.T@p)):
            #we are happy
            conv1=1
            if(gradtest.T@p>c2*grad.T@p):
                #we are happy
                conv2=1
            else:
                #we need to change alpha with gamma to decrease it
                alpha_ls=alpha_ls*gamma
        else:
            #we need to change alpha with beta to increase it
            alpha_ls=alpha_ls/theta
           # print(f,ftest,mtest,alpha_ls)
        kk+=1   #just to count inner iterations of line search
        #print(kk)
    #print('kk',kk,alpha_ls)
    return alpha_ls

def compute_linesearch_wolfe_nl(m,m2,f,grad2,p,alpha_ls,chi,chipath,weight,npath,isig,cor,S02,sig_min,sig_max,indexinv):
    mtest=np.zeros((npath,1))
    m2test=np.zeros((npath,1))
    grad2test=np.zeros((npath,1))
    gradtest=np.zeros((npath,1))
    conv1=0  #convergence flag for first Wolfe cond
    conv2=0  #convergence flag for second Wolfe cond
#    alpha=1. #initial step lenght
    c1=1e-4
    c2=0.9
    theta=2
    gamma=10
    kk=0
    ls_status=1
    while conv1==0 or conv2==0 :
        conv1=0  #convergence flag for first Wolfe cond
        #compute function and gradient for the alpha value
        m2test=m2+alpha_ls*p
        #p=(mtest-m)/alpha_ls
        mtest=nl_tranf_bwd(m,sig_min,sig_max,npath,m2test)  
        ftest,gradtest,chi_k_test=misfit_gradient(k,chi,chipath,weight,npath,mtest,isig,cor,S02,indexinv)
        grad2test=nl_tranf_fwd_grad(mtest,sig_min,sig_max,npath,gradtest,grad2test)
        if (ftest < (f+c1*alpha_ls*grad2.T@p)):
            #we are happy
            conv1=1
            if(grad2test.T@p>c2*grad2.T@p):
                #we are happy
                conv2=1
            else:
                #we need to change alpha with gamma to decrease it
                alpha_ls=alpha_ls*gamma
        else:
            #we need to change alpha with beta to increase it
            alpha_ls=alpha_ls/theta
           # print(f,ftest,mtest,alpha_ls)
        kk+=1   #just to count inner iterations of line search
        if kk > 100 :
            #line search  failure
            #print("line search failure")
            ls_status=2
            conv1=1
            conv2=1
        #print(kk)
    #print('kk',kk,alpha_ls)
    return alpha_ls,ls_status

def non_linear_inversion(k,chi,chipath,weight,npath,m,im,cor,sig_min,sig_max,S02,ifirstcall,indexinv):
    #perform iterations on the non-linear inverse problem
    #first estimation
    f,grad,chi_k=misfit_gradient(k,chi,chipath,weight,npath,m,im,cor,S02,indexinv)
    if ifirstcall == 1 :
        plt.figure(1)

        plt.plot(k,chi*weight,color='b',label='data')
        plt.plot(k,chi_k*weight,color='r',label='before optimization')
        ifirstcall=2

    alpha_ls=1E-3*np.sqrt(np.sum(m**2)/np.sum(grad**2))
    #alpha_ls=0.01
    conv=0 #flag for convergence
    nit=0
    fm1=10*f

    while conv < 1  :
        nit+=1
        #compute the misfit value and gradient
        f,grad,chi_k=misfit_gradient(k,chi,chipath,weight,npath,m,im,cor,S02,indexinv)
        #steepest descent direction
        p=-grad
        #print(m,p)
        #find line-search
        alpha_ls=compute_linesearch_wolfe(m,f,grad,p,alpha_ls,chi,chipath,weight,npath,im,cor,S02,sig_min,sig_max,indexinv)
        #update the model
        m=m+alpha_ls*p
        #print(m)
        #check convergence
        if np.abs(fm1-f)/np.abs(fm1) < 0.000001  or  nit>2000 :
            conv=2
            #print('conv',f,m)
            #print(nit),f
        fm1=f

        if nit%100 == 0 :
            print('iteration',nit)
        
    f,grad,chi_k=misfit_gradient(k,chi,chipath,weight,npath,m,im,cor,S02,indexinv)
    return f,chi_k,m,ifirstcall

def non_linear_inversion_nl(k,chi,chipath,weight,npath,m,im,cor,sig_min,sig_max,S02,ifirstcall,indexinv):
    #go to non-linear transformation of sigma to handle bound constraints
    m2=np.zeros((npath,1))
    grad2=np.zeros((npath,1))
    m2=nl_tranf_fwd(m,sig_min,sig_max,npath,m2)
    #perform iterations on the non-linear inverse problem
    #first estimation (of m)
    #go back to m for gradient
    m=nl_tranf_bwd(m,sig_min,sig_max,npath,m2)    
    f,grad,chi_k=misfit_gradient(k,chi,chipath,weight,npath,m,im,cor,S02,indexinv)
    #go to grad2
    grad2=nl_tranf_fwd_grad(m,sig_min,sig_max,npath,grad,grad2)
    if ifirstcall == 1 :
        plt.figure(1)
        #plt.plot(kfullw,chifullw*weight,color='black',label='data before DeltaE shift')

        plt.plot(k,chi*weight,color='b',label='data')
        plt.plot(k,chi_k*weight,color='r',label='before optimization')
        #go to fourier domain for plot
        plot_fourier(k,chi*weight,'data','b')
        plot_fourier(k,chi_k*weight,'before optimization','r')

        ifirstcall=2

    alpha_ls=1E-3*np.sqrt(np.sum(m2**2)/np.sum(grad2**2))
    #alpha_ls=0.01
    conv=0 #flag for convergence
    nit=0
    fm1=10*f

    while conv < 1  :
        nit+=1
        #go back to m for gradient
        m=nl_tranf_bwd(m,sig_min,sig_max,npath,m2) 
        #compute the misfit value and gradient
        f,grad,chi_k=misfit_gradient(k,chi,chipath,weight,npath,m,im,cor,S02,indexinv)
        #go to grad2
        grad2=nl_tranf_fwd_grad(m,sig_min,sig_max,npath,grad,grad2)
        #steepest descent direction
        p=-grad2
        #print(m,p)
        #find line-search
        alpha_ls,ls_status=compute_linesearch_wolfe_nl(m,m2,f,grad2,p,alpha_ls,chi,chipath,weight,npath,im,cor,S02,sig_min,sig_max,indexinv)
        if ls_status==2:
            #line search failure, we stop iterating now
            conv=3
            print('stop non-linear iterations with line-search failure after ',nit, 'iterations')
        if ls_status == 1 :
            
            #update the model
            m2=m2+alpha_ls*p
            #print(m2)
            #check convergence
            if np.abs(fm1-f)/np.abs(fm1) < 0.000001  or  nit>2000 :
                conv=2
                #print('conv',f,m)
                #print(nit),f
            fm1=f

        if nit%10 == 0 :
            print('iteration',nit)
    #go back to m for gradient
    m=nl_tranf_bwd(m,sig_min,sig_max,npath,m2)     
    f,grad,chi_k=misfit_gradient(k,chi,chipath,weight,npath,m,im,cor,S02,indexinv)
    return f,chi_k,m,ifirstcall

def nl_tranf_fwd(m,sig_min,sig_max,npath,m2):
    for ipath in np.arange(0,npath):
        mmean=0.5*(sig_max[ipath]+sig_min[ipath])
        m1=2*(m[ipath,0]-mmean)/(sig_max[ipath]-sig_min[ipath])
        if m1 == -1 : #just in case to avoid inf
            m1=m1+np.finfo(np.float64).eps
            #print('rescale+')
        if m1 == 1 :#just in case to avoid inf
            m1=m1-np.finfo(np.float64).eps
            #print('rescale-')
        m2[ipath,0]=np.arctanh(m1)
    return m2

def nl_tranf_fwd_grad(m,sig_min,sig_max,npath,grad,grad2):
    for ipath in np.arange(0,npath):
        mmean=0.5*(sig_max[ipath]+sig_min[ipath])
        m1=2*(m[ipath,0]-mmean)/(sig_max[ipath]-sig_min[ipath])
        if m1 == -1 : #just in case to avoid inf
            m1=m1+np.finfo(np.float64).eps
            #print('rescale+')
        if m1 == 1 :#just in case to avoid inf
            m1=m1-np.finfo(np.float64).eps
            #print('rescale-')
        m2=np.arctanh(m1)
       # print(m[ipath,0],m1,m2)
        grad2[ipath,0]=grad[ipath,0]*0.5*(sig_max[ipath]-sig_min[ipath])*(1-np.tanh(m2)**2)
    return grad2

def nl_tranf_bwd(m,sig_min,sig_max,npath,m2):
    for ipath in np.arange(0,npath):
        m1=np.tanh(m2[ipath,0])
        mmean=0.5*(sig_max[ipath]+sig_min[ipath])
        m[ipath,0]=m1/2*(sig_max[ipath]-sig_min[ipath])+mmean
    return m
              
###############################
# management of the output log
###############################
now = datetime.datetime.now()

print("")
print("***********************")
print("       dft2feffit      ")
print("***********************")
print ("run launched : ")
print (now.strftime("%H:%M:%S %d/%m/%Y "))
print("")
#print("Calculation of the species-specific d202Hg values and fractional amounts of the Hg species by alternating regularized inversion")
print("")
print("Authors:")
print("Romain Brossier (romain.brossier@univ-grenoble-alpes.fr)")
print("Alain Manceau (alain.manceau@ens-lyon.fr)")
print("")
print("Program Version : 1.0")
print("Release date : xx January 2024")
print("")
print("The mathematical formalism can be found here:")
#print("A. Manceau, R. Brossier, B. A. Poulin (2021) ACS Earth and Space Chemistry:DOI:  https://doi.org/10.1021/acsearthspacechem.1c00082")
#print("The Python source can be found here:  => https://gricad-gitlab.univ-grenoble-alpes.fr/mercury_inversion/alternating_inversion ")
print("")

#############################
# management of the inputs
#############################

print("***********************")
fileinput=str(input("input filename \n"))
file = open(fileinput, "r")
contents = file.read()
file_as_list = contents.splitlines()

filechi=str(file_as_list[0])
print("EXAFS spectrum to fit:", filechi)
print("")

npath=int(file_as_list[1])
print("Number of paths =",npath)
print("")

kweight=float(file_as_list[2])
print("Power of k =",kweight)         
print("")

line=file_as_list[3]
kmin,kmax=line.split()
kmin=float(kmin)
kmax=float(kmax)
print("kmin, kmax =",kmin,kmax)
print("")

S02=float(file_as_list[4])
print("S02 =",S02)
print("")

iDeltaE=int(file_as_list[5])
print("DeltaE variable (1) or fixed (0) =",iDeltaE)
print("")

if iDeltaE == 0 :
    DeltaE=float(file_as_list[6])
    print("DeltaE =",DeltaE)
if iDeltaE == 1 :
    line=file_as_list[6]
    DeltaEmin,DeltaEmax,DeltaDeltaE=line.split()
    DeltaEmin=float(DeltaEmin)
    DeltaEmax=float(DeltaEmax)
    DeltaDeltaE=float(DeltaDeltaE)
    print("min, max, and step of DeltaE =",DeltaEmin,DeltaEmax,DeltaDeltaE)
print("")
print("***********************")
  
index,paths,distance,files,form,opt,sig_init,sig_min,sig_max,cor=read_inputs(file_as_list,npath)
file.close()

#build indexinv
indexinv=build_indexinv(index)

#############################
# read data files
#############################

#read observed data to be fit
kfull,chifull=read_2Cfull_file(filechi)
#kfullw,chifullw=shift_k_DeltaE(kfull,0.,chifull,kmin,kmax)
if iDeltaE == 1:
    DeltaE=DeltaEmin

k,chi=shift_k_DeltaE(kfull,DeltaE,chifull,kmin,kmax)

nk=len(k)

#read files related to paths
kpath=np.empty((nk,npath))
chipath=np.empty((nk,npath))

for i in np.arange(0,npath):
    if form[i]=='2C':#2 column format
        ktmp,chitmp=read_2C_file(files[i],kmin,kmax)
                
    if form[i]=='FEFF':#FEFF format
        ktmp,chitmp=read_FEFF_file(files[i],kmin,kmax)
              
    success=check_k(ktmp,k)
    if success == 1:
        kpath[:,i]=ktmp
        chipath[:,i]=chitmp
        print("file ",files[i],"Read with success")
    if success == 0:
        print("")
        print("file ",files[i],"cannot be read, code stopped now")
        exit() 

#print(chipath)

#init figures
plt.figure(1)
plt.title('fit in k space')
plt.xlabel('k')
tmpchar="k^"+str(kweight)+"* chi"
plt.ylabel(tmpchar)

plt.figure(2)
plt.title('fit in real space - modulus')
plt.xlabel('Angström')
plt.xlim([0,6])
plt.ylabel('modulus')

plt.figure(3)
plt.title('fit in real space - imaginary part')
plt.xlabel('Angström')
plt.xlim([0,6])
plt.ylabel('imaginary amplitude')

print("***********************")
print("   START OPTIMIZATION")
print("***********************")
#############################
# perform inversion on sigma
#############################
#define weight
weight=np.empty(nk)
for i in np.arange(0,nk):
    weight[i]=k[i]**kweight

#init parameters
m=np.empty((npath,1))
im=np.empty(npath)
DeltaEbest=DeltaE

if iDeltaE == 0:
    ifirstcall=1
    k,chi=shift_k_DeltaE(kfull,DeltaE,chifull,kmin,kmax)
    m,im,sig_min,sig_max=init_param(m,im,sig_init,opt,cor,sig_min,sig_max,indexinv)
    f,chi_k,m,ifirstcall=non_linear_inversion_nl(k,chi,chipath,weight,npath,m,im,cor,sig_min,sig_max,S02,ifirstcall,indexinv)
    print(f)

if iDeltaE == 1:
    ifirstcall=2 #no ploting for now
    fbest=1.E30
    chi_kbest=np.zeros(len(k))
    m_best=np.empty((npath,1))
    DeltaEbest=DeltaEmin
    for DeltaE in np.arange(DeltaEmin,DeltaEmax+DeltaDeltaE,DeltaDeltaE):
        print("")
        print("Testing DeltaE =",DeltaE)
        k,chi=shift_k_DeltaE(kfull,DeltaE,chifull,kmin,kmax)
        m,im,sig_min,sig_max=init_param(m,im,sig_init,opt,cor,sig_min,sig_max,indexinv)
        f,chi_k,m,ifirstcall=non_linear_inversion_nl(k,chi,chipath,weight,npath,m,im,cor,sig_min,sig_max,S02,ifirstcall,indexinv)
        if f < fbest :
            fbest=f
            chi_kbest[:]=chi_k[:]
            m_best[:,0]=m[:,0]
            DeltaEbest=DeltaE
        print('For DeltaE=',DeltaE,", normalized sum-sq residual =", f)
        print("")
        #print(m)
    DeltaEmax=DeltaE #reinit DeltaEmax as the last one tested
    ifirstcall=1 #now plot
    DeltaE=DeltaEbest
    print('Recompute final values for DeltaE=',DeltaE)

    k,chi=shift_k_DeltaE(kfull,DeltaE,chifull,kmin,kmax)
    m,im,sig_min,sig_max=init_param(m,im,sig_init,opt,cor,sig_min,sig_max,indexinv)
    f,chi_k,m,ifirstcall=non_linear_inversion_nl(k,chi,chipath,weight,npath,m,im,cor,sig_min,sig_max,S02,ifirstcall,indexinv)

#PLOT THE BEST SOLUTION
print("***********************")
print("   RESULTS")
print("***********************")
print("")
print("fit of ",filechi)
print("")
print("Best normalized sum-sq residual",f)
print("")
print("DeltaE value",DeltaE)
print("")
if iDeltaE==1 and (DeltaE ==  DeltaEmin or DeltaE ==  DeltaEmax):
    print("Attention, the best DeltaE value is on the bounds of the specified values")
    print("")
print("Best Sigma values")
for i in np.arange(0,npath):
    print("path index",index[i],"with path name",paths[i],"with path distance",distance[i],"optimal Sigma after inversion",m[i,0])
print("")
print("Sum up of Sigma values")
print(m)
print("")
print("Best model fit in k space")
tmpchar="k ;   k^"+str(kweight)+"*chi exp shifted ;  k^"+str(kweight)+"*chi calc."
print(tmpchar)
for i in np.arange(0,len(k)):
    print(k[i]," ; ",chi[i]*weight[i]," ; ",chi_k[i]*weight[i])
print("")
print("Best model fit in real space (Kaiser window with beta=2.5)")
nup,Fchip=gotofourier(k,chi*weight)
nup,Fchi_kp=gotofourier(k,chi_k*weight)
tmpchar="Dist (A);   Modulus FT(k^"+str(kweight)+"*chi exp shifted) ;  Modulus FT (k^"+str(kweight)+"*chi calc) ; Imaginary FT(k^"+str(kweight)+"*chi exp shifted) ;  Imaginary FT (k^"+str(kweight)+"*chi calc)"
print(tmpchar)
for i in np.arange(0,len(nup)):
    print(nup[i]," ; ",np.abs(Fchip[i])," ; ",np.abs(Fchi_kp[i])," ; ",np.imag(Fchip[i])," ; ",np.imag(Fchi_kp[i]))
print("")

#manage output
fileinputroot='.'.join(fileinput.split('.')[:-1])
fileoutput=fileinputroot+".log"
imageoutputk=fileinputroot+"_k.png"
imageoutputrealmod=fileinputroot+"_FT-modulus.png"
imageoutputimagr=fileinputroot+"_FT-imag.png"

file = open(fileoutput, "w")
file.write("***********************\n")
file.writelines(now.strftime("%H:%M:%S %d/%m/%Y "))
file.write("\n")
file.write("\n")
file.writelines(["input file: ",str(fileinput)," \n"])
file.write("\n")
file.writelines(["fit of: ",str(filechi)," \n"])
file.write("\n")
file.write("   RESULTS\n")
file.write("\n")
file.writelines(["Best normalized sum-sq residual = ",str(f),"\n"])
file.write("\n")
file.writelines(["DeltaE = ",str(DeltaE),"\n"])
file.write("\n")
if iDeltaE==1 and (DeltaE ==  DeltaEmin or DeltaE ==  DeltaEmax):
    file.write("WARNING. DeltaE did not reach a minimum \n")
file.write("\n")
file.write("Sigma values\n")
for i in np.arange(0,npath):
    file.writelines(["path index ",str(index[i])," with path name ",str(paths[i])," with path distance ",str(distance[i])," optimal Sigma after inversion ",str(m[i,0]),"\n"])
file.write("\n")
file.write("List of Sigma values\n")
file.write(str(m))
file.write("\n")
file.write("\n")
file.write("Best model fit in k space\n")
tmpchar="k ;   k^"+str(kweight)+"*chi exp shifted ;  k^"+str(kweight)+"*chi calc.\n"
file.write(tmpchar)
for i in np.arange(0,len(k)):
    file.writelines([str(k[i])," ; ",str(chi[i]*weight[i])," ; ",str(chi_k[i]*weight[i]),"\n"])
file.write("\n")
file.write("Best model fit in real space (Kaiser window with beta=2.5)\n")
tmpchar="Dist (A);   Modulus FT(k^"+str(kweight)+"*chi exp shifted) ;  Modulus FT (k^"+str(kweight)+"*chi calc) ; Imaginary FT(k^"+str(kweight)+"*chi exp shifted) ;  Imaginary FT (k^"+str(kweight)+"*chi calc)\n"
file.write(tmpchar)
for i in np.arange(0,len(nup)):
    file.writelines([str(nup[i])," ; ",str(np.abs(Fchip[i]))," ; ",str(np.abs(Fchi_kp[i]))," ; ",str(np.imag(Fchip[i]))," ; ",str(np.imag(Fchi_kp[i]))," \n"])    
file.close()
    
#figure 1 for fit 
plt.figure(1)
plt.plot(k,chi_k*weight,color='g',label='after optimization')
plt.legend()
xvals,yvals =  plt.gca().axes.get_xlim(), plt.gca().axes.get_ylim()
xrange = xvals[1]-xvals[0]
yrange = yvals[1]-yvals[0]
plt.gca().set_aspect(0.8*(xrange/yrange), adjustable='box')
plt.savefig(imageoutputk, format='png')

#figure 2 for fourier domain fit
plot_fourier(k,chi_k*weight,'after optimization','g')
plt.figure(2)
xvals,yvals = plt.gca().get_xlim(),plt.gca().get_ylim()
xrange = xvals[1]-xvals[0]
yrange = yvals[1]-yvals[0]
plt.gca().set_aspect(0.8*(xrange/yrange), adjustable='box')
plt.savefig(imageoutputrealmod, format='png')

plt.figure(3)
xvals,yvals = plt.gca().get_xlim(),plt.gca().get_ylim()
xrange = xvals[1]-xvals[0]
yrange = yvals[1]-yvals[0]
plt.gca().set_aspect(0.8*(xrange/yrange), adjustable='box')
plt.savefig(imageoutputimagr, format='png')

plt.show()
